# Supplementary material for: Effects of Word Length on Eye Guidance Differ for Young and Older Chinese Readers
Source: Psychol Aging. 2018 Jun;33(4):685–92. doi: 10.1037/pag0000258 (PMC6001944; doi:10.1037/pag0000258)
Supplement: Supplementary file 1 [file z2m-3141_PAG-2017-1284_SUPPL.zip]

Archive with 1 entries (1 files):
- z2m999183141so1.docx
